# Supplementary material for: Light-Controlled Direction of Distributed Feedback Laser Emission by Photo-Mobile Polymer Films
Source: Nanomaterials (Basel). 2022 Aug 23;12(17):2890. doi: 10.3390/nano12172890 (PMC9458089; doi:10.3390/nano12172890)
Supplement: Supplementary file 1 [file nanomaterials-12-02890-s001.zip]

Archive with 1 entries (1 files):
- nanomaterials-1887053-supplementary.pdf
